# Supplementary material for: CREB signaling activity correlates with differentiation and survival in medulloblastoma
Source: Sci Rep. 2021 Aug 9;11:16077. doi: 10.1038/s41598-021-95381-0 (PMC8352923; doi:10.1038/s41598-021-95381-0)
Supplement: Supplementary file 2 — Supplementary Information 2. [file 41598_2021_95381_MOESM2_ESM.xlsx]

## Sheet: Fig1 raw data
Related to Fig.1
(original/source data set was previously published as Zomerman et al, Cell Reports 2018)
RAW DATA
Sample name	Molecular Subgroup	Time lapsed (years)	Death_yes_no		pCREB Ser133	CREB1
MB-20	Group 3	1.3	1		11.8692	-0.838022
MB-38	Group 3	1.4	1		12.4474	0.131866
MB-37	Group 3	14.7	0		13.3522	-0.106774
MB-13	Group 3	1.8	1		13.378	-0.12928
MB-40	Group 3	11.1	0		12.6561	-0.341472
MB-48	Group 3	1	1		12.3087	0.213647
MB-7	Group 3	1.8	1		12.3569	-0.786174
MB-44	Group 3	11.1	0		13.093	-0.607861
MB-68	Group 3	1.1	0		13.8035	0.152135
MB-8	Group 3	6.2	0		12.7938	-0.673767
MB-42	Group 3	13.6	0		14.0322	-0.204838
MB-17	Group 3	3.4	0		13.2167	0.0557673
MB-62	Group 3	2.7	0		12.6879	-0.348375
MB-65	Group 3	1.6	0		13.6039	0.568504
MB-23	Group 3	0			12.4796	-0.284362
MB-11	Group 3	2.7	1		12.5161	0.232011
MB-53	Group 4	3.9	1		13.6473	0.0422475
MB-34	Group 4	9.5	0		13.447	0.12883
MB-3	Group 4	0			12.6201	0.0800764
MB-9	Group 4	0.5	1		12.8581	-0.158659
MB-12	Group 4	4.2	1		13.3169	-0.332289
MB-15	Group 4	3.3	1		13.7227	0.450891
MB-58	Group 4	5	0		13.7148	0.329267
MB-18	Group 4	3.5	0		13.3831	0.0557673
MB-19	Group 4	4.5	1		12.6014	-0.0320204
MB-71	Group 4	6.1	0		14.5556	-0.473109
MB-35	Group 4	14.1	0		12.0961	-0.233939
MB-10	Group 4	3.2	1		13.0122	-0.12928
MB-6	Group 4	6.1	0		13.4384	0.421284
MB-43	Group 4	11	0		14.1879	0.240944
MB-22	Group 4	2.9	0		14.4043	-0.00234526
MB-45	Group 4	8.8	0		12.651	0.717619
MB-26	Group 4	21	0			0.103564
MB-75	Group 4	14.1	0		13.5965	0.400818
MB-47	Group 4	7	0		13.0703	-0.440935
MB-24	Group 4	0			13.7043	0.739889
MB-49	SHH	2	1		12.9508	-1.21851
MB-57	SHH	6.1	0		12.6643	-0.579544
MB-51	SHH	3.1	0		11.4604	-0.379339
MB-73	SHH	4.2	0		13.4243	-0.185653
MB-25	SHH	20.8	0		13.0118	-0.969467
MB-39	SHH	1	1		11.5563	-0.692781
MB-55	SHH	0.4	1		12.5796	-0.231336
MB-61	SHH	3.3	0		12.9949	-0.434043
MB-5	SHH	2.1	1		12.7348	-0.793476
MB-16	SHH	3.3	0		13.1042	-0.164079
MB-28	SHH	1.7	1		11.8741	-0.533816
MB-69	SHH	1.5	0		13.4848	-0.839384
MB-4	SHH	2.3	1		12.9702	0.0976874

## Sheet: Fig1 pCREB-survival
Related to Fig.1
(original/source data set was previously published as Zomerman et al, Cell Reports 2018)
Sample name	Molecular Subgroup	Time lapsed (years)	Death_yes_no		pCREB Ser133			Excluded (missing data)
MB-51	SHH	3.1	0		11.4604	Below average		Sample name	Molecular Subgroup		pCREB Ser133
MB-39	SHH	1	1		11.5563			MB-23	Group 3		12.4796
MB-20	Group 3	1.3	1		11.8692			MB-3	Group 4		12.6201
MB-28	SHH	1.7	1		11.8741			MB-26	Group 4
MB-35	Group 4	14.1	0		12.0961			MB-24	Group 4		13.7043
MB-48	Group 3	1	1		12.3087
MB-7	Group 3	1.8	1		12.3569
MB-38	Group 3	1.4	1		12.4474
MB-11	Group 3	2.7	1		12.5161
MB-55	SHH	0.4	1		12.5796
MB-19	Group 4	4.5	1		12.6014
MB-45	Group 4	8.8	0		12.651
MB-40	Group 3	11.1	0		12.6561
MB-57	SHH	6.1	0		12.6643
MB-62	Group 3	2.7	0		12.6879
MB-5	SHH	2.1	1		12.7348
MB-8	Group 3	6.2	0		12.7938
MB-9	Group 4	0.5	1		12.8581
MB-49	SHH	2	1		12.9508
MB-4	SHH	2.3	1		12.9702
MB-61	SHH	3.3	0		12.9949
MB-25	SHH	20.8	0		13.0118
MB-10	Group 4	3.2	1		13.0122
MB-47	Group 4	7	0		13.0703	Above average
MB-44	Group 3	11.1	0		13.093
MB-16	SHH	3.3	0		13.1042
MB-17	Group 3	3.4	0		13.2167
MB-12	Group 4	4.2	1		13.3169
MB-37	Group 3	14.7	0		13.3522
MB-13	Group 3	1.8	1		13.378
MB-18	Group 4	3.5	0		13.3831
MB-73	SHH	4.2	0		13.4243
MB-6	Group 4	6.1	0		13.4384
MB-34	Group 4	9.5	0		13.447
MB-69	SHH	1.5	0		13.4848
MB-75	Group 4	14.1	0		13.5965
MB-65	Group 3	1.6	0		13.6039
MB-53	Group 4	3.9	1		13.6473
MB-58	Group 4	5	0		13.7148
MB-15	Group 4	3.3	1		13.7227
MB-68	Group 3	1.1	0		13.8035
MB-42	Group 3	13.6	0		14.0322
MB-43	Group 4	11	0		14.1879
MB-22	Group 4	2.9	0		14.4043
MB-71	Group 4	6.1	0		14.5556
			Average		13.0362

## Sheet: Fig1 subgroup survival
Related to Fig.1
(original/source data set was previously published as Zomerman et al, Cell Reports 2018)
Sample name	Molecular Subgroup	Time lapsed (years)	Death_yes_no		pCREB Ser133		SHH						Group 3
MB-20	Group 3	1.3	1		11.8692		Sample name	Molecular Subgroup		pCREB Ser133			Sample name	Molecular Subgroup		pCREB Ser133			Sample name	Molecular Subgroup		pCREB Ser133
MB-38	Group 3	1.4	1		12.4474		MB-51	SHH		11.4604	Below average		MB-20	Group 3		11.8692	Below average		MB-35	Group 4		12.0961	Below average
MB-37	Group 3	14.7	0		13.3522		MB-39	SHH		11.5563			MB-48	Group 3		12.3087			MB-19	Group 4		12.6014
MB-13	Group 3	1.8	1		13.378		MB-28	SHH		11.8741			MB-7	Group 3		12.3569			MB-45	Group 4		12.651
MB-40	Group 3	11.1	0		12.6561		MB-55	SHH		12.5796			MB-38	Group 3		12.4474			MB-9	Group 4		12.8581
MB-48	Group 3	1	1		12.3087		MB-57	SHH		12.6643			MB-11	Group 3		12.5161			MB-10	Group 4		13.0122
MB-7	Group 3	1.8	1		12.3569		MB-5	SHH		12.7348	Above average		MB-40	Group 3		12.6561			MB-47	Group 4		13.0703
MB-44	Group 3	11.1	0		13.093		MB-49	SHH		12.9508			MB-62	Group 3		12.6879			MB-12	Group 4		13.3169
MB-68	Group 3	1.1	0		13.8035		MB-4	SHH		12.9702			MB-8	Group 3		12.7938			MB-18	Group 4		13.3831
MB-8	Group 3	6.2	0		12.7938		MB-61	SHH		12.9949			MB-44	Group 3		13.093	Above average		MB-6	Group 4		13.4384	Above average
MB-42	Group 3	13.6	0		14.0322		MB-25	SHH		13.0118			MB-17	Group 3		13.2167			MB-34	Group 4		13.447
MB-17	Group 3	3.4	0		13.2167		MB-16	SHH		13.1042			MB-37	Group 3		13.3522			MB-75	Group 4		13.5965
MB-62	Group 3	2.7	0		12.6879		MB-73	SHH		13.4243			MB-13	Group 3		13.378			MB-53	Group 4		13.6473
MB-65	Group 3	1.6	0		13.6039		MB-69	SHH		13.4848			MB-65	Group 3		13.6039			MB-58	Group 4		13.7148
MB-23	Group 3	0			12.4796				Average	12.6777			MB-68	Group 3		13.8035			MB-15	Group 4		13.7227
MB-11	Group 3	2.7	1		12.5161								MB-42	Group 3		14.0322			MB-43	Group 4		14.1879
MB-53	Group 4	3.9	1		13.6473										Average	12.941			MB-22	Group 4		14.4043
MB-34	Group 4	9.5	0		13.447														MB-71	Group 4		14.5556
MB-3	Group 4	0			12.6201								Excluded (missing data)								average	13.3943
MB-9	Group 4	0.5	1		12.8581								MB-23	Group 3		12.4796
MB-12	Group 4	4.2	1		13.3169
MB-15	Group 4	3.3	1		13.7227
MB-58	Group 4	5	0		13.7148														Excluded (missing data)
MB-18	Group 4	3.5	0		13.3831														MB-3	Group 4		12.6201
MB-19	Group 4	4.5	1		12.6014														MB-26	Group 4
MB-71	Group 4	6.1	0		14.5556														MB-24	Group 4		13.7043
MB-35	Group 4	14.1	0		12.0961
MB-10	Group 4	3.2	1		13.0122
MB-6	Group 4	6.1	0		13.4384
MB-43	Group 4	11	0		14.1879
MB-22	Group 4	2.9	0		14.4043
MB-45	Group 4	8.8	0		12.651
MB-26	Group 4	21	0
MB-75	Group 4	14.1	0		13.5965
MB-47	Group 4	7	0		13.0703
MB-24	Group 4	0			13.7043
MB-49	SHH	2	1		12.9508
MB-57	SHH	6.1	0		12.6643
MB-51	SHH	3.1	0		11.4604
MB-73	SHH	4.2	0		13.4243
MB-25	SHH	20.8	0		13.0118
MB-39	SHH	1	1		11.5563
MB-55	SHH	0.4	1		12.5796
MB-61	SHH	3.3	0		12.9949
MB-5	SHH	2.1	1		12.7348
MB-16	SHH	3.3	0		13.1042
MB-28	SHH	1.7	1		11.8741
MB-69	SHH	1.5	0		13.4848
MB-4	SHH	2.3	1		12.9702

## Sheet: Fig2 A-D raw
Related to Fig.2
(original/source data set was previously published as Zomerman et al, Cell Reports 2018)
RAW DATA
Sample name	Molecular Subgroup	Years to Death	Death_yes_no		CREBBP	EP300
MB-20	Group 3	1.3	1		0.078885	0.367048
MB-38	Group 3	1.4	1		-0.652115	0.534164
MB-37	Group 3	14.7	0		-0.247867	-0.426916
MB-13	Group 3	1.8	1		0.382094	0.100422
MB-40	Group 3	11.1	0		-0.318723	0.254801
MB-48	Group 3	1	1		-0.0372566	0.354179
MB-7	Group 3	1.8	1		0.0465088	-0.0203127
MB-44	Group 3	11.1	0		0.0229496	0.0132894
MB-68	Group 3	1.1	0		-0.370024	-0.208246
MB-8	Group 3	6.2	0		0.448376	0.116625
MB-42	Group 3	13.6	0		0.195588	0.377989
MB-17	Group 3	3.4	0		-0.330848	0.145083
MB-62	Group 3	2.7	0		0.130555	0.232069
MB-65	Group 3	1.6	0		0.114185	-0.0794459
MB-23	Group 3	0			-0.783128	-0.120943
MB-11	Group 3	2.7	1		0.327791	0.403913
MB-53	Group 4	3.9	1		0.416667	-0.755524
MB-34	Group 4	0.5	0		0.0471879	0.0415466
MB-3	Group 4	0			-0.948744	-0.105622
MB-9	Group 4	0.5	1		-0.0543473	-0.122484
MB-12	Group 4	4.2	1		0.17025	-0.164199
MB-15	Group 4	3.3	1		0.0189392	-0.0719823
MB-58	Group 4	5	0		0.541164	0.199547
MB-18	Group 4	3.5	0		0.200114	0.0670093
MB-19	Group 4	4.5	1		-0.0219322	0.139093
MB-71	Group 4	6.1	0		0.077423	-0.0400793
MB-35	Group 4	14.1	0		0.266823	0.222389
MB-10	Group 4	3.2	1		0.095921	-0.125571
MB-6	Group 4	6.1	0		0.530227	0.270151
MB-43	Group 4	11	0		0.378321	0.200369
MB-22	Group 4	2.9	0		0.364873	0.228446
MB-45	Group 4	8.8	0		0.197057	0.103062
MB-26	Group 4	21	0		0.0451496	-1.36784
MB-75	Group 4	14.1	0		0.23284	0.33222
MB-47	Group 4	7	0		-0.519491	-0.171093
MB-24	Group 4	0			-0.0404277	-0.272946
MB-49	SHH	2	1		0.23737	-0.0410505
MB-57	SHH	6.1	0		0.443638	0.297684
MB-51	SHH	3.1	0		0.160867	0.494835
MB-73	SHH	4.2	0		0.11561	0.196666
MB-25	SHH	20.8	0		-0.0280711	-0.0102923
MB-39	SHH	1	1		-0.0562426	-0.869939
MB-55	SHH	0.4	1		-0.837001	-0.635516
MB-61	SHH	3.3	0		0.0485453	0.257963
MB-5	SHH	2.1	1		-0.743359	-0.166846
MB-16	SHH	3.3	0		-0.145768	-0.0150553
MB-28	SHH	1.7	1		-0.641351	-0.479266
MB-69	SHH	1.5	0		-0.527154	-0.377625
MB-4	SHH	2.3	1		0.0280502	-0.00459746

## Sheet: Fig 2A
Related to Fig.2
(original/source data set was previously published as Zomerman et al, Cell Reports 2018)
Sample name	Molecular Subgroup	Years to Death	Death_yes_no		CREBBP			Excluded (missing data)
MB-55	SHH	0.4	1		-0.837001	Below average		Sample name	Molecular Subgroup		CREBBP
MB-5	SHH	2.1	1		-0.743359			MB-3	Group 4		-0.948744
MB-38	Group 3	1.4	1		-0.652115			MB-23	Group 3		-0.783128
MB-28	SHH	1.7	1		-0.641351			MB-24	Group 4		-0.0404277
MB-69	SHH	1.5	0		-0.527154
MB-47	Group 4	7	0		-0.519491
MB-68	Group 3	1.1	0		-0.370024
MB-17	Group 3	3.4	0		-0.330848
MB-40	Group 3	11.1	0		-0.318723
MB-37	Group 3	14.7	0		-0.247867
MB-16	SHH	3.3	0		-0.145768
MB-39	SHH	1	1		-0.0562426
MB-9	Group 4	5	1		-0.0543473
MB-48	Group 3	1	1		-0.0372566
MB-25	SHH	20.8	0		-0.0280711
MB-19	Group 4	4.5	1		-0.0219322
MB-15	Group 4	3.3	1		0.0189392	Above average
MB-44	Group 3	11.1	0		0.0229496
MB-4	SHH	2.3	1		0.0280502
MB-26	Group 4	21	0		0.0451496
MB-7	Group 3	1.8	1		0.0465088
MB-34	Group 4	9.5	0		0.0471879
MB-61	SHH	3.3	0		0.0485453
MB-71	Group 4	6.1	0		0.077423
MB-20	Group 3	1.3	1		0.078885
MB-10	Group 4	3.2	1		0.095921
MB-65	Group 3	1.6	0		0.114185
MB-73	SHH	4.2	0		0.11561
MB-62	Group 3	2.7	0		0.130555
MB-51	SHH	3.1	0		0.160867
MB-12	Group 4	4.2	1		0.17025
MB-42	Group 3	13.6	0		0.195588
MB-45	Group 4	8.8	0		0.197057
MB-18	Group 4	3.5	0		0.200114
MB-75	Group 4	14.1	0		0.23284
MB-49	SHH	2	1		0.23737
MB-35	Group 4	14.1	0		0.266823
MB-11	Group 3	2.7	1		0.327791
MB-22	Group 4	2.9	0		0.364873
MB-43	Group 4	11	0		0.378321
MB-13	Group 3	1.8	1		0.382094
MB-53	Group 4	3.9	1		0.416667
MB-57	SHH	6.1	0		0.443638
MB-8	Group 3	6.2	0		0.448376
MB-6	Group 4	6.1	0		0.530227
MB-58	Group 4	5	0		0.541164
				Average	0.0180961

## Sheet: Fig 2B
Related to Fig.2
(original/source data set was previously published as Zomerman et al, Cell Reports 2018)
								Excluded (missing data)
Sample name	Molecular Subgroup	Years to Death	Death_yes_no		EP300			Sample name	Molecular Subgroup		EP300
MB-26	Group 4	21	0		-1.36784	Below average		MB-23	Group 3		-0.120943
MB-39	SHH	1	1		-0.869939			MB-3	Group 4		-0.105622
MB-53	Group 4	3.9	1		-0.755524			MB-24	Group 4		-0.272946
MB-55	SHH	0.4	1		-0.635516
MB-28	SHH	1.7	1		-0.479266
MB-37	Group 3	14.7	0		-0.426916
MB-69	SHH	1.5	0		-0.377625
MB-68	Group 3	1.1	0		-0.208246
MB-47	Group 4	7	0		-0.171093
MB-5	SHH	2.1	1		-0.166846
MB-12	Group 4	4.2	1		-0.164199
MB-10	Group 4	3.2	1		-0.125571
MB-9	Group 4	0.5	1		-0.122484
MB-65	Group 3	1.6	0		-0.0794459
MB-15	Group 4	3.3	1		-0.0719823
MB-49	SHH	2	1		-0.0410505
MB-71	Group 4	6.1	0		-0.0400793
MB-7	Group 3	1.8	1		-0.0203127
MB-16	SHH	3.3	0		-0.0150553
MB-25	SHH	20.8	0		-0.0102923
MB-4	SHH	2.3	1		-0.00459746
MB-44	Group 3	11.1	0		0.0132894	Above average
MB-34	Group 4	9.5	0		0.0415466
MB-18	Group 4	3.5	0		0.0670093
MB-13	Group 3	1.8	1		0.100422
MB-45	Group 4	8.8	0		0.103062
MB-8	Group 3	6.2	0		0.116625
MB-19	Group 4	4.5	1		0.139093
MB-17	Group 3	3.4	0		0.145083
MB-73	SHH	4.2	0		0.196666
MB-58	Group 4	5	0		0.199547
MB-43	Group 4	11	0		0.200369
MB-35	Group 4	14.1	0		0.222389
MB-22	Group 4	2.9	0		0.228446
MB-62	Group 3	2.7	0		0.232069
MB-40	Group 3	11.1	0		0.254801
MB-61	SHH	3.3	0		0.257963
MB-6	Group 4	6.1	0		0.270151
MB-57	SHH	6.1	0		0.297684
MB-75	Group 4	14.1	0		0.33222
MB-48	Group 3	1	1		0.354179
MB-20	Group 3	1.3	1		0.367048
MB-42	Group 3	13.6	0		0.377989
MB-11	Group 3	2.7	1		0.403913
MB-51	SHH	3.1	0		0.494835
MB-38	Group 3	1.4	1		0.534164
				Average	-0.00442007

## Sheet: Fig 2C
Related to Fig.2
(original/source data set was previously published as Zomerman et al, Cell Reports 2018)
Sample name	Molecular Subgroup	Time lapsed (years)	Death_yes_no		pCREB Ser133	CREBBP	Status			Excluded (missing data)
MB-55	SHH	0.4	1		12.5796	-0.837001	pCREB Ser133lo / CREBBPlo			MB-23	Group 3		12.4796	-0.783128
MB-5	SHH	2.1	1		12.7348	-0.743359	pCREB Ser133lo / CREBBPlo			MB-3	Group 4		12.6201	-0.948744
MB-38	Group 3	1.4	1		12.4474	-0.652115	pCREB Ser133lo / CREBBPlo			MB-26	Group 4			0.0451496
MB-28	SHH	1.7	1		11.8741	-0.641351	pCREB Ser133lo / CREBBPlo			MB-24	Group 4		13.7043	-0.0404277
MB-69	SHH	1.5	0		13.4848	-0.527154	Intermediate
MB-47	Group 4	7	0		13.0703	-0.519491	Intermediate
MB-68	Group 3	1.1	0		13.8035	-0.370024	Intermediate
MB-17	Group 3	3.4	0		13.2167	-0.330848	Intermediate
MB-40	Group 3	11.1	0		12.6561	-0.318723	pCREB Ser133lo / CREBBPlo
MB-37	Group 3	14.7	0		13.3522	-0.247867	Intermediate
MB-16	SHH	3.3	0		13.1042	-0.145768	Intermediate
MB-39	SHH	1	1		11.5563	-0.0562426	pCREB Ser133lo / CREBBPlo
MB-9	Group 4	0.5	1		12.8581	-0.0543473	pCREB Ser133lo / CREBBPlo
MB-48	Group 3	1	1		12.3087	-0.0372566	pCREB Ser133lo / CREBBPlo
MB-25	SHH	20.8	0		13.0118	-0.0280711	pCREB Ser133lo / CREBBPlo
MB-19	Group 4	4.5	1		12.6014	-0.0219322	pCREB Ser133lo / CREBBPlo
MB-15	Group 4	3.3	1		13.7227	0.0189392	pCREB Ser133hi / CREBBPhi
MB-44	Group 3	11.1	0		13.093	0.0229496	pCREB Ser133hi / CREBBPhi
MB-4	SHH	2.3	1		12.9702	0.0280502	Intermediate
MB-7	Group 3	1.8	1		12.3569	0.0465088	Intermediate
MB-34	Group 4	9.5	0		13.447	0.0471879	pCREB Ser133hi / CREBBPhi
MB-61	SHH	3.3	0		12.9949	0.0485453	Intermediate
MB-71	Group 4	6.1	0		14.5556	0.077423	pCREB Ser133hi / CREBBPhi
MB-20	Group 3	1.3	1		11.8692	0.078885	Intermediate
MB-10	Group 4	3.2	1		13.0122	0.095921	Intermediate
MB-65	Group 3	1.6	0		13.6039	0.114185	pCREB Ser133hi / CREBBPhi
MB-73	SHH	4.2	0		13.4243	0.11561	pCREB Ser133hi / CREBBPhi
MB-62	Group 3	2.7	0		12.6879	0.130555	Intermediate
MB-51	SHH	3.1	0		11.4604	0.160867	Intermediate
MB-12	Group 4	4.2	1		13.3169	0.17025	pCREB Ser133hi / CREBBPhi
MB-42	Group 3	13.6	0		14.0322	0.195588	pCREB Ser133hi / CREBBPhi
MB-45	Group 4	8.8	0		12.651	0.197057	Intermediate
MB-18	Group 4	3.5	0		13.3831	0.200114	pCREB Ser133hi / CREBBPhi
MB-75	Group 4	14.1	0		13.5965	0.23284	pCREB Ser133hi / CREBBPhi
MB-49	SHH	2	1		12.9508	0.23737	Intermediate
MB-35	Group 4	14.1	0		12.0961	0.266823	Intermediate
MB-11	Group 3	2.7	1		12.5161	0.327791	Intermediate
MB-22	Group 4	2.9	0		14.4043	0.364873	pCREB Ser133hi / CREBBPhi
MB-43	Group 4	11	0		14.1879	0.378321	pCREB Ser133hi / CREBBPhi
MB-13	Group 3	1.8	1		13.378	0.382094	pCREB Ser133hi / CREBBPhi
MB-53	Group 4	3.9	1		13.6473	0.416667	pCREB Ser133hi / CREBBPhi
MB-57	SHH	6.1	0		12.6643	0.443638	Intermediate
MB-8	Group 3	6.2	0		12.7938	0.448376	Intermediate
MB-6	Group 4	6.1	0		13.4384	0.530227	pCREB Ser133hi / CREBBPhi
MB-58	Group 4	5	0		13.7148	0.541164	pCREB Ser133hi / CREBBPhi
				Average	13.0362	0.0174949

## Sheet: Fig 2D
Related to Fig.2
(original/source data set was previously published as Zomerman et al, Cell Reports 2018)
Sample name	Molecular Subgroup	Time lapsed (years)	Death_yes_no		pCREB Ser133	EP300				Excluded (missing data)
MB-39	SHH	1	1		11.5563	-0.869939	pCREB Ser133lo / EP300lo			MB-23	Group 3		12.4796	-0.120943
MB-53	Group 4	3.9	1		13.6473	-0.755524	Intermediate			MB-3	Group 4		12.6201	-0.105622
MB-55	SHH	0.4	1		12.5796	-0.635516	pCREB Ser133lo / EP300lo			MB-26	Group 4			-1.36784
MB-28	SHH	1.7	1		11.8741	-0.479266	pCREB Ser133lo / EP300lo			MB-24	Group 4		13.7043	-0.272946
MB-37	Group 3	14.7	0		13.3522	-0.426916	Intermediate
MB-69	SHH	1.5	0		13.4848	-0.377625	Intermediate
MB-68	Group 3	1.1	0		13.8035	-0.208246	Intermediate
MB-47	Group 4	7	0		13.0703	-0.171093	Intermediate
MB-5	SHH	2.1	1		12.7348	-0.166846	pCREB Ser133lo / EP300lo
MB-12	Group 4	4.2	1		13.3169	-0.164199	Intermediate
MB-10	Group 4	3.2	1		13.0122	-0.125571	pCREB Ser133lo / EP300lo
MB-9	Group 4	0.5	1		12.8581	-0.122484	pCREB Ser133lo / EP300lo
MB-65	Group 3	1.6	0		13.6039	-0.0794459	Intermediate
MB-15	Group 4	3.3	1		13.7227	-0.0719823	Intermediate
MB-49	SHH	2	1		12.9508	-0.0410505	pCREB Ser133lo / EP300lo
MB-71	Group 4	6.1	0		14.5556	-0.0400793	Intermediate
MB-7	Group 3	1.8	1		12.3569	-0.0203127	pCREB Ser133lo / EP300lo
MB-16	SHH	3.3	0		13.1042	-0.0150553	Intermediate
MB-25	SHH	20.8	0		13.0118	-0.0102923	pCREB Ser133lo / EP300lo
MB-4	SHH	2.3	1		12.9702	-0.00459746	pCREB Ser133lo / EP300lo
MB-44	Group 3	11.1	0		13.093	0.0132894	Intermediate
MB-34	Group 4	9.5	0		13.447	0.0415466	pCREB Ser133hi / EP300hi
MB-18	Group 4	3.5	0		13.3831	0.0670093	pCREB Ser133hi / EP300hi
MB-13	Group 3	1.8	1		13.378	0.100422	pCREB Ser133hi / EP300hi
MB-45	Group 4	8.8	0		12.651	0.103062	Intermediate
MB-8	Group 3	6.2	0		12.7938	0.116625	Intermediate
MB-19	Group 4	4.5	1		12.6014	0.139093	Intermediate
MB-17	Group 3	3.4	0		13.2167	0.145083	pCREB Ser133hi / EP300hi
MB-73	SHH	4.2	0		13.4243	0.196666	pCREB Ser133hi / EP300hi
MB-58	Group 4	5	0		13.7148	0.199547	pCREB Ser133hi / EP300hi
MB-43	Group 4	11	0		14.1879	0.200369	pCREB Ser133hi / EP300hi
MB-35	Group 4	14.1	0		12.0961	0.222389	Intermediate
MB-22	Group 4	2.9	0		14.4043	0.228446	pCREB Ser133hi / EP300hi
MB-62	Group 3	2.7	0		12.6879	0.232069	Intermediate
MB-40	Group 3	11.1	0		12.6561	0.254801	Intermediate
MB-61	SHH	3.3	0		12.9949	0.257963	Intermediate
MB-6	Group 4	6.1	0		13.4384	0.270151	pCREB Ser133hi / EP300hi
MB-57	SHH	6.1	0		12.6643	0.297684	Intermediate
MB-75	Group 4	14.1	0		13.5965	0.33222	pCREB Ser133hi / EP300hi
MB-48	Group 3	1	1		12.3087	0.354179	Intermediate
MB-20	Group 3	1.3	1		11.8692	0.367048	Intermediate
MB-42	Group 3	13.6	0		14.0322	0.377989	pCREB Ser133hi / EP300hi
MB-11	Group 3	2.7	1		12.5161	0.403913	Intermediate
MB-51	SHH	3.1	0		11.4604	0.494835	Intermediate
MB-38	Group 3	1.4	1		12.4474	0.534164	Intermediate
				average	13.0362	0.0258782

## Sheet: Fig3 grouping
Related to Fig.3
(original/source data set was previously published as Zomerman et al, Cell Reports 2018)
Sample name	73	58	42	22	43	18	6	13	75	34	19	49	7	20	51	16	44	71	37	12	15	53	8	10	11	17	38	40	45	47	48	57	61	62	35	69	4	65	68	24	55	39	9	3	25	28	23	5
Molecular Subgroup	SHH	Group 4	Group 3	Group 4	Group 4	Group 4	Group 4	Group 3	Group 4	Group 4	Group 4	SHH	Group 3	Group 3	SHH	SHH	Group 3	Group 4	Group 3	Group 4	Group 4	Group 4	Group 3	Group 4	Group 3	Group 3	Group 3	Group 3	Group 4	Group 4	Group 3	SHH	SHH	Group 3	Group 3	SHH	SHH	Group 4	Group 4	Group 4	SHH	SHH	Group 4	Group 3	SHH	SHH	Group 3	SHH
Group	pCREBSer133hi; CREBBPhi; EP300hi	pCREBSer133hi; CREBBPhi; EP300hi	pCREBSer133hi; CREBBPhi; EP300hi	pCREBSer133hi; CREBBPhi; EP300hi	pCREBSer133hi; CREBBPhi; EP300hi	pCREBSer133hi; CREBBPhi; EP300hi	pCREBSer133hi; CREBBPhi; EP300hi	pCREBSer133hi; CREBBPhi; EP300hi	pCREBSer133hi; CREBBPhi; EP300hi	pCREBSer133hi; CREBBPhi; EP300hi	Intermediate	Intermediate	Intermediate	Intermediate	Intermediate	Intermediate	Intermediate	Intermediate	Intermediate	Intermediate	Intermediate	Intermediate	Intermediate	Intermediate	Intermediate	Intermediate	Intermediate	Intermediate	Intermediate	Intermediate	Intermediate	Intermediate	Intermediate	Intermediate	Intermediate	Intermediate	Intermediate	Intermediate	Intermediate	Intermediate	pCREBSer133lo; CREBBPlo; EP300lo	pCREBSer133lo; CREBBPlo; EP300lo	pCREBSer133lo; CREBBPlo; EP300lo	pCREBSer133lo; CREBBPlo; EP300lo	pCREBSer133lo; CREBBPlo; EP300lo	pCREBSer133lo; CREBBPlo; EP300lo	pCREBSer133lo; CREBBPlo; EP300lo	pCREBSer133lo; CREBBPlo; EP300lo
CREB1_126_138 (peptide phosphorylation level)	13.4243	13.7148	14.0322	14.4043	14.1879	13.3831	13.4384	13.378	13.5965	13.447	12.6014	12.9508	12.3569	11.8692	11.4604	13.1042	13.093	14.5556	13.3522	13.3169	13.7227	13.6473	12.7938	13.0122	12.5161	13.2167	12.4474	12.6561	12.651	13.0703	12.3087	12.6643	12.9949	12.6879	12.0961	13.4848	12.9702	13.6039	13.8035	13.7043	12.5796	11.5563	12.8581	12.6201	13.0118	11.8741	12.4796	12.7348
CREBBP gene expression	0.11561	0.541164	0.195588	0.364873	0.378321	0.200114	0.530227	0.382094	0.23284	0.0471879	-0.0219322	0.23737	0.0465088	0.078885	0.160867	-0.145768	0.0229496	0.077423	-0.247867	0.17025	0.0189392	0.416667	0.448376	0.095921	0.327791	-0.330848	-0.652115	-0.318723	0.197057	-0.519491	-0.0372566	0.443638	0.0485453	0.130555	0.266823	-0.527154	0.0280502	0.114185	-0.370024	-0.0404277	-0.837001	-0.0562426	-0.0543473	-0.948744	-0.0280711	-0.641351	-0.783128	-0.743359
EP300	0.196666	0.199547	0.377989	0.228446	0.200369	0.0670093	0.270151	0.100422	0.33222	0.0415466	0.139093	-0.0410505	-0.0203127	0.367048	0.494835	-0.0150553	0.0132894	-0.0400793	-0.426916	-0.164199	-0.0719823	-0.755524	0.116625	-0.125571	0.403913	0.145083	0.534164	0.254801	0.103062	-0.171093	0.354179	0.297684	0.257963	0.232069	0.222389	-0.377625	-0.00459746	-0.0794459	-0.208246	-0.272946	-0.635516	-0.869939	-0.122484	-0.105622	-0.0102923	-0.479266	-0.120943	-0.166846

## Sheet: Fig3 gene list
Related to Fig.3
(original/source data set was previously published as Zomerman et al, Cell Reports 2018)
Gene list
KCNB2	hi/hi/hi
ZDHHC22
ABCC8
LHX2
FAM123A
TEX2
PRL
KCNA5
SLC29A4
TSPAN9
CADP5
RYBP
CDH23
CCND2
H2AFY2
MAP1LC3A
H3F3B
CXXC5
BARHL1
ZIC4
ZIC1
ZNF91
DDX31
TMEM132B
CA4
TMTC2
TRPM3
SOX4
HS8038
SYT4
NBEA
MAB21L1
FBXL21
DUSP5
JPH3
B3GETI
NEUROG1
MUDENG
YPEL2
LINGO2
TBC1D9
NRN1
CHGB
RUNDC3A
SNCAIP
CDH18
MPP3
ASTN2
ADCY1
RPH3A
NETO2
SBK1
CDK5R1
SH3GL3
NEUROD2
CXADR
UNC5D
MTSS1
DYNC111
BLCAP
GRM8
SPOCK2
SPTAN1
RALGP51
PDZD4
FNBP1
HS537002
TUBB2A
PTCHD2
RBM24
GRM2
FMNL2
SCN3B
FNDC5
DBC1
EOMES
SLC6A3
FAM62B
KCNIP4
LOC389332
KCNA1
LHX1
EN2
LOC730413
CHRM3
SOBP
RND2
TLE1
NID2
APIS2
SNORA2B
CPNE4
PAPPA
NDRG4
LMTK3
KLHL13
RIT2
MEG3
LOC647251
LOC399959
STI8
HS421200
NFIX
EBF1
SH3PXD2A
DPYSL4
PLCL2
MT1F
NRXN2
FXYD6
RTN1
CAMK2N1
SHD
ATP6V1G2
TNFRSF25
ZBTB20
TCEAL2
HS162734
SEZ6L2
CHGA
PTHLH
GFPT2
IRX3
LPHN2	lo/lo/lo
SHC1
PTRF
FSTL1
TPM2
MYADM
LAMC1
LGALS1
TIMP1
COL5A1
IGFBP2
PDGFRB
COL4A1
PLTP
MFGE8
CSDA
EFEMP1
ALCAM
GNG5
CRYZ
TLE4
RPS2
LOC646294
LOC729679
LOC645173
LOC286444
LOC100130980
LOC400963
LOC347544
LOC649049
LOC100130070
LOC100132547
LDHB
SNHG5
C6ORF160
C17ORF45
TMEM123
CLIC1
PBX3
NENF
HDAC1
RAI14
SERTAD4
MIAT
GAS1
GLDC
CCDC109B
TAGLN2
LOC346887
HS374023
GLIPR2
